# Supplementary material for: Triple-Knockout, Synuclein-Free Mice Display Compromised Lipid Pattern
Source: Molecules. 2021 May 21;26(11):3078. doi: 10.3390/molecules26113078 (PMC8196748; doi:10.3390/molecules26113078)
Supplement: Supplementary file 1 [file molecules-26-03078-s001.zip]

Archive with 1 entries (1 files):
- molecules-1193807-supplementary.pdf
